# Supplementary material for: Effects of a purified krill oil phospholipid rich in long-chain omega-3 fatty acids on cardiovascular disease risk factors in non-human primates with naturally occurring diabetes type-2 and dyslipidemia
Source: Lipids Health Dis. 2017 Jan 17;16:11. doi: 10.1186/s12944-017-0411-z (PMC5240272; doi:10.1186/s12944-017-0411-z)
Supplement: Additional file 1: — Inflamm Hematol BW. (XLSX 28 kb) [file 12944_2017_411_MOESM1_ESM.xlsx]

## Sheet: Sheet1
	Innflammation markers		CRP (mg/L)								sICAM1 (ng/ml)								sVCAM1 (ng/ml)								P-selectin (ng/ml)								MCP-1 (pg/ml)								M-CSF (ng/ml)
		Time (weeks)	Baseline	2	4	6	8	10	12		Baseline	2	4	6	8	10	12		Baseline	2	4	6	8	10	12		Baseline	2	4	6	8	10	12		Baseline	2	4	6	8	10	12		Baseline	2	4	6	8	10	12
		Control No. 1	1.2	2.2	2.3	1.8	2	2.9	7.5		6	6.55	6.59	7.19	7.15	7.23	6.79		407	382	435	495	374	399	390		11.55	8.3	10.31	10.17	8.56	9.09	8.04		285	213	218	506	163	183	207		<LOD	<LOD	<LOD	<LOD	<LOD	<LOD	<LOD
		Control No. 2	1.4	1.9	2	1.4	1.8	2.3	4		2.05	2.46	2.44	2.15	2.25	2.65	2.44		227	234	242	242	227	242	264		43.39	50.43	41.33	53.07	50.43	45.6	43.39		211	135	142	188	152	170	141		<LOD	<LOD	<LOD	<LOD	<LOD	<LOD	<LOD
		Control No. 3	2.2	3.7	2.2	2	2.5	2.5	4.5		2.91	3.26	2.49	1.88	2.36	3.02	2.97		161	204	183	175	199	185	204		11.83	12.68	11.97	10.17	11.69	10.44	11.83		171	264	274	212	211	189	233		<LOD	<LOD	<LOD	<LOD	<LOD	<LOD	<LOD
		Treated No. 1	1.3	2.7	3.8	1.6	1.7	9.4	3.3		4.76	3.5	3.29	3.63	3.95	6.04	3.98		204	237	213	270	232	168	253		6.77	5.54	8.56	8.56	8.83	9.36	7.91		204	177	169	250	161	202	163		<LOD	<LOD	<LOD	<LOD	<LOD	<LOD	<LOD
		Treated No. 2	1.5	2.6	3.5	3	2.6	2.9	4.2		3.95	3.82	4.34	4.14	4.21	5.18	4.24		227	213	208	240	237	217	222		8.3	8.04	8.17	8.3	8.04	8.04	8.56		305	248	220	254	256	252	283		<LOD	<LOD	<LOD	<LOD	<LOD	<LOD	<LOD
		Treated No. 3	1.2	1.7	2.8	2.2	2.6	1.6	3.9		5.62	5.59	4.45	5.55	5.18	6.15	4.62		175	164	171	175	175	179	222		10.44	9.23	8.43	9.36	8.3	9.63	9.23		221	189	221	186	187	218	162		<LOD	<LOD	<LOD	<LOD	<LOD	<LOD	<LOD
		Mean Controls	1.6	2.6	2.16667	1.73333	2.1	2.56667	5.33333		3.65333	4.09	3.84	3.74	3.92	4.3	4.06667		265	273.333	286.667	304	266.667	275.333	286		22.2567	23.8033	21.2033	24.47	23.56	21.71	21.0867		222.333	204	211.333	302	175.333	180.667	193.667		N/A	N/A	N/A	N/A	N/A	N/A	N/A
		SD Controls	0.52915	0.964365	0.152753	0.305505	0.360555	0.305505	1.89297		2.07727	2.16765	2.3817	2.99084	2.7978	2.54419	2.37332		127.326	95.296	131.804	168.769	94.0018	110.826	94.9316		18.3025	23.1631	17.45	24.7683	23.3227	20.7004	19.408		57.8389	64.9692	66.252	177.076	31.3741	9.71253	47.4271
		SEM Controls	0.305496	0.556761	0.0881892	0.176378	0.208161	0.176378	1.09288		1.19928	1.25146	1.37504	1.72671	1.61527	1.46885	1.3702		73.5098	55.0176	76.095	97.4361	54.2704	63.9834	54.8072		10.5667	13.3729	10.0745	14.2996	13.465	11.951	11.2049		33.3923	37.5089	38.2495	102.232	18.1133	5.60738	27.3813
		Mean Treated	1.33333	2.33333	3.36667	2.26667	2.3	4.63333	3.8		4.77667	4.30333	4.02667	4.44	4.44667	5.79	4.28		202	204.667	197.333	228.333	214.667	188	232.333		8.50333	7.60333	8.38667	8.74	8.39	9.01	8.56667		243.333	204.667	203.333	230	201.333	224	202.667		N/A	N/A	N/A	N/A	N/A	N/A	N/A
		SD Treated	0.152753	0.550757	0.51316	0.702377	0.519615	4.17892	0.458258		0.835125	1.12571	0.640338	0.994535	0.648254	0.531131	0.32187		26.0576	37.2066	22.942	48.5627	34.4432	25.7099	17.8979		1.84343	1.88336	0.198578	0.552449	0.402616	0.850823	0.660025		54.0771	38.0044	29.7377	38.1576	49.0951	25.5343	69.5725
		SEM Treated	0.0881892	0.317971	0.296265	0.405506	0.299991	2.41263	0.264568		0.482146	0.649913	0.369689	0.574179	0.374259	0.30664	0.185826		15.044	21.4806	13.2452	28.0369	19.8852	14.8432	10.333		1.06427	1.08733	0.114646	0.318948	0.232444	0.491209	0.381055		31.2205	21.9412	17.1686	22.0297	28.3443	14.7418	40.1666
																																											<LOD = below limit of detection
																																											N/A = not applicable
	Hematology		WBC (10E9/L)					Neutrophils (10E9/L)					Monocytes (10E9/L)					Lymphocytes (10E9/L)					Eosinophils (10E9/L)					Basophils (10E9/L)					RBC (10E12/L)					Hb (g/L)					Hct (%)					MCV (fL)
		Time (weeks)	Baseline	4	8	12		Baseline	4	8	12		Baseline	4	8	12		Baseline	4	8	12		Baseline	4	8	12		Baseline	4	8	12		Baseline	4	8	12		Baseline	4	8	12		Baseline	4	8	12		Baseline	4
		Control No. 1	12.8	9.6	8.3	11.3		4	3.6	2.7	4.3		0.7	0.5	0.4	0.5		8.1	5.5	5.1	6.4		0.08	0.06	0.06	0.07		0	0	0	0.01		6.18	5.92	6.05	5.88		139	134	136	133		44.7	43.3	45.1	43.4		72.3	73.1
		Control No. 2	11.7	11	10.5	13		4.8	5.7	4.3	6		0.8	0.8	0.7	0.9		5.4	4.1	4.9	5.5		0.7	0.44	0.48	0.59		0.01	0.01	0.01	0.01		5.97	5.85	5.78	5.63		142	139	138	135		44.3	43.4	43.5	42.2		74.2	74.2
		Control No. 3	12.9	12.2	8.4	13.2		3.6	4.4	3.3	4.7		0.9	0.7	0.5	1		8.3	7	4.6	7.3		0.09	0.04	0.04	0.24		0	0.01	0	0.01		5.83	6.09	5.95	5.69		127	131	124	117		40.3	41.4	39.7	37.4		69.1	68
		Treated No. 1	23.2	19.3	18.9	27.4		12.6	8.7	6.6	13.6		1.3	1.4	1.6	1.9		8.9	8.5	9.2	10.5		0.37	0.58	1.44	1.4		0	0.02	0.02	0.05		6.69	6.66	7.05	6.37		160	156	161	142		49.3	48.9	52	46.6		73.7	73.4
		Treated No. 2	13.6	7.3	12.2	12.3		6.5	4.2	5.6	5.5		1.4	0.6	1	1.2		4.6	2.3	3.6	4.4		1.13	0.26	2.01	1.25		0	0	0	0.01		4.97	6.62	6.57	4.25		83	120	118	65		30.4	40.8	41.1	25.1		61.2	61.6
		Treated No. 3	10.6	7.9	9	11.7		5.1	3.5	3.9	4.8		1	0.6	0.9	0.9		4.5	3.7	4.1	5.7		0.04	0.03	0.11	0.21		0	0.01	0	0.01		6.44	6.15	6.39	6.34		166	154	158	158		51.1	49.1	51	50.5		79.3	79.8
		Mean Controls	12.4667	10.9333	9.06667	12.5		4.13333	4.56667	3.43333	5		0.8	0.666667	0.533333	0.8		7.26667	5.53333	4.86667	6.4		0.29	0.18	0.193333	0.3		0.00333333	0.00666667	0.00333333	0.01		5.99333	5.95333	5.92667	5.73333		136	134.667	132.667	128.333		43.1	42.7	42.7667	41		71.8667	71.7667
		SD Controls	0.665833	1.30128	1.24231	1.04403		0.61101	1.05987	0.80829	0.888819		0.1	0.152753	0.152753	0.264575		1.61967	1.45029	0.251661	0.9		0.355106	0.225389	0.248462	0.265141		0.0057735	0.0057735	0.0057735	0		0.176163	0.123423	0.136504	0.130512		7.93725	4.04145	7.57188	9.86577		2.43311	1.12694	2.77369	3.1749		2.57747	3.30807
		SEM Controls	0.384408	0.751274	0.717227	0.602754		0.352757	0.611901	0.466653	0.513146		0.0577334	0.0881892	0.0881892	0.152748		0.935091	0.8373	0.145293	0.5196		0.205015	0.130124	0.143445	0.153075		0.00333324	0.00333324	0.00333324	0		0.101705	0.0712565	0.0788084	0.0753489		4.58245	2.33327	4.3715	5.69584		1.40471	0.650622	1.60134	1.83298		1.48806	1.90986
		Mean Treated	15.8	11.5	13.3667	17.1333		8.06667	5.46667	5.36667	7.96667		1.23333	0.866667	1.16667	1.33333		6	4.83333	5.63333	6.86667		0.513333	0.29	1.18667	0.953333		0	0.01	0.00666667	0.0233333		6.03333	6.47667	6.67	5.65333		136.333	143.333	145.667	121.667		43.6	46.2667	48.0333	40.7333		71.4	71.6
		SD Treated	6.58179	6.76166	5.05206	8.89625		3.9879	2.82194	1.36504	4.89115		0.208167	0.46188	0.378594	0.51316		2.51197	3.25167	3.09892	3.21299		0.558957	0.276225	0.975004	0.6481		0	0.01	0.011547	0.023094		0.929319	0.283608	0.341174	1.21541		46.2853	20.232	24.0069	49.7226		11.4669	4.73533	6.02522	13.6786		9.26661	9.23255
		SEM Treated	3.79989	3.90373	2.91673	5.13611		2.30235	1.6292	0.788084	2.82383		0.120182	0.266659	0.218575	0.296265		1.45025	1.8773	1.78911	1.85497		0.322705	0.159474	0.562903	0.37417		0	0.00577334	0.00666648	0.013333		0.536527	0.163736	0.196972	0.7017		26.7221	11.6806	13.86	28.7065		6.62023	2.73387	3.47857	7.8971		5.34993	5.33026
	Bodyweights		Bodyweight (kg)
		Time (weeks)	0	2	4	6	8	10	12	14	16	18	20
		Control No. 1	9.22	8.84	8.6	8.54	8.66	8.8	8.78	9.02	9.08	9.28	9.6
		Control No. 2	10	10.1	10.1	10.18	10.26	10.24	10.24	10.32	10.28	10.16	10.08
		Control No. 3	4.32	4.36	4.44	4.44	4.5	4.48	4.52	4.54	4.54	4.56	4.62
		Treated No. 1	8.3	8.22	8.16	8.12	8.1	7.8	7.76	7.84	7.74	7.76	7.76
		Treated No. 2	7.34	7.42	7.58	7.62	7.76	7.8	7.78	7.68	7.58	7.62	7.56
		Treated No. 3	10.8	10.46	10.5	10.5	10.5	10.44	10.4	10.6	10.78	10.74	10.72
		Mean Controls	7.84667	7.76667	7.71333	7.72	7.80667	7.84	7.84667	7.96	7.96667	8	8.1
		SD Controls	3.07898	3.01678	2.93233	2.95655	2.9733	2.9976	2.97203	3.03229	3.02763	3.01144	3.02331
		SEM Controls	1.7776	1.74169	1.69293	1.70692	1.71659	1.73062	1.71585	1.75065	1.74795	1.73861	1.74546
		Mean Treated	8.81333	8.7	8.74667	8.74667	8.78667	8.68	8.64667	8.70667	8.7	8.70667	8.68
		SD Treated	1.78621	1.57582	1.54588	1.53887	1.4935	1.5242	1.51846	1.64163	1.80311	1.76231	1.76952
		SEM Treated	1.03124	0.909773	0.892487	0.888444	0.862246	0.879975	0.876661	0.947766	1.041	1.01744	1.0216
[truncated: 10 more columns]
